# Supplementary material for: Structural basis of specific lysine transport by Pseudomonas aeruginosa permease LysP
Source: Nat Commun. 2025 Dec 4;17:37. doi: 10.1038/s41467-025-66618-7 (PMC12764776; doi:10.1038/s41467-025-66618-7)
Supplement: Supplementary file 6 — Source Data [file 41467_2025_66618_MOESM6_ESM.xlsx]

## Sheet: Fig. 2a
Fig. 2a: [3H]L-lysine counterflow uptake by reconstituted LysP.
Time (hr)	Proteoliposomes			Liposomes
0	0	0	0	0	0
0.004	39.2734	48.1621	45.5236	0.405856	0.420036
0.016	52.5729	52.0384	62.7602	0.580268	0.458234
0.033	71.4894	68.3141	79.9711	0.551799	0.454526
0.083	88.4684	89.3958	98.1864	0.606136	0.70569
0.167	110.922	108.388	108.37	0.78947	0.744021
0.5	124.756	144.38	139.03	0.962332	0.995052
1	135.147	127.142	135.447	1.22489	1.24232
2	149.912	143.577	144.143	1.25062	1.27554
3	151.26	153.54	156.387	1.5831	1.54046
4	159.55	162.892	136.035	1.40525	1.63296

## Sheet: Fig. 2b
Fig. 2b: IC₅₀ curves for the competitive inhibition of [³H]-L-lysine uptake
Concentration (μM)	L-lysine			L-arginine
0.167	106.351	101.959	91.6897
1.067	67.3368	61.2463	62.7803	83.391	86.8674	90.0843
10	19.4004	19.8373	18.977	96.3945	113.411	90.1949
100	3.93743	4.94796	4.42904	94.2712	112.683	87.7014
1000	-2.00285	3.1818	-1.17895	79.7274	63.9453	46.0612
10000				1.57863	2.13605	-3.71468

## Sheet: Fig. 2c
Fig. 2c: Inhibition of [3H]L-lysine transport into proteoliposomes reconstituted with LysP.
Amino acid	DPM1	DPM2	DPM3	DPM4
No LysP	127.369	57.454	66.0866	73.0375
Proteoliposomes	975.57	946.379	1061.23	1099.94
L-lysine	139.815	119.197	152.745	145.676
L-4-thialysine	177.57	177.916	163.708	146.264
D-lysine	698.369	710.42	683.751	787.782
Arginine	898.658	934.57	1200.25	1077.97
Alanine	698.3	720.055	948.903	1025.62
Asparagine	891.577	880.7	1043.28	832.552
Aspartic acid	587.454	662.196	974.537	981.073
Cysteine	573.669	772.414	864.082	854.739
Glutamic acid	633.988	720.638	793.393	832.776
Glutamine	767.591	921.168	742.601	878.27
Glycine	801.114	557.383	584.167	827.726
Histidine	587.445	728.424	865.001	744.958
Isoleucine	475.642	652.706	727.775	627.164
Leucine	630.365	384.104	683.266	686.596
Methionine	609.049	833.159	567.249	1059.45
Proline	773.009	790.219	1081.78	904.153
Phenylalanine	628.689	717.405	836.367	743.26
Serine	801.451	871.946	909.126	608.783
Threonine	511.695	794.582	745.629	679.946
Tyrosine	542.86	501.076	579.67	515.783
Tryptophan	502.652	918.708	917.482	963.893
Valine	625.92	681.936	742.86	593.912

## Sheet: Fig. 2d
Fig. 2d: Binding of L-lysine and L-arginine to LysP by microscale thermophoresis (MST).
Concentraation (μM)	L-lysine (normalize fluorescence)			L-arginine (normalize fluorescence)
0.097656	966.497	963.942	964.839	963.591	962.169	961.436
0.195313	966.726	964.252	963.603	960.768	960.878	963.406
0.390625	964.996	964.602	964.268	960.251	960.42	963.74
0.78125	966.961	965.119	966.204	962.882	965.062	960.706
1.5625	966.545	967.144	968.047	960.571	962.137	958.881
3.125	967.774	967.59	966.131	964.881	961.998	961.349
6.25	969.205	968.608	968.972	961.446	960.66	963.575
12.5	970.889	971.926	970.836	960.176	962.992	965.56
25	973.197	972.08	972.119	963.164	958.624	960.888
50	975.08	973.594	973.363	958.756	962.483	961.4
100	974.746	973.009	973.781	960.652	959	962.052

## Sheet: Fig. 2e
Fig. 2e: Binding of thialysine to LysP by MST
Concentraation (μM)	L-4-thialysine (normalize fluorescence)
0.0477	943.739	944.638	945.5
0.0954	944.014	944.626	945.079
0.1908	943.187	944.18	944.923
0.3816	944.322	943.621	945.148
0.7632	943.87	944.142	945.09
1.5264	943.756	944.85	946.234
3.0527	943.052	945.091	945.85
6.1055	943.601	944.923	946.22
12.2109	945.267	946.161	946.736
24.4219	947.377	948.042	948.522
48.8438	948.476	948.933	949.093
97.6875	949.063	948.907	949.726
195.375	949.754	951.328	951.387
390.75	949.001	950.931	950.849
781.5	948.67	950.596	950.991
1563	948.09	949.999	950.597

## Sheet: Fig. 2f
Fig. 2f: pH gradient test: uptake of 3[H]L-lysine in reconstituted liposomes with LysP (proteoliposomes) and without LysP (control liposomes)
	pH 4 inside and outside Uptake (nmol/mg of LysP)				pH 7 inside and 4 outside (Uptake (nmol/mg of LysP)
No LysP	654.36	295.17	339.52	375.23	942.28	425.04	488.91	540.33
Proteoliposomes	885.86	436.92	975.04	426.41	7217.27	7001.31	7851.02	8137.39

## Sheet: Fig. 2g
Fig. 2g: Sodium gradient test: uptake of 3[H]L-lysine in reconstituted liposomes with LysP (proteoliposome) with and without the addition of 50 mM NaCl.
Uptake (nmol/mg of LysP)
Proteoliposomes	71.7019	67.6305	85.9801	73.1554
Proteoliposomes + 50 mM NaCl	83.6035	53.7473	86.1234	78.4325

## Sheet: Fig. 4d
Fig. 4d: Effect of mutations in the binding site residues on L-lysine transport.
	Normalized uptake of [3H] Lysine (%)
Empty	15.9076	21.7993	14.7042
WT	98.4038	101.437	100.159
W105Y	29.0197	29.4209	31.2385
W105A	15.1178	11.7834	13.1623
E112A	13.5885	10.1663	12.2221
F215A	11.8586	14.4284	10.7931
N104A	14.7003	15.5212	12.9343
S377A	9.09635	8.6	8.89

## Sheet: Fig. 4e
Fig. 4e: Effect of mutation of the proposed proton-coupling residue K162 on L-lysine transport.
	Normalized uptake of [3H] Lysine (%)
Empty	15.9076	21.7993	14.7042
WT	98.4038	101.437	100.159
K162A	9.23122	13.7139	12.2197

## Sheet: Supplementary Fig. 1
Supplementary Fig. 1: Functional characterization of LysP by microscale thermophoresis (MST)
Concentration (μM)	L-lysine (Normalized Fluorescence)				Concentration (μM)	D-lysine (Normalize fluorescence)				Concentration (μM)	L-arginine (normalize fluorescence)				Concentration (μM)	L-histidine (normalized fluorescence)
0.0122	957.351	957.373	958.319		1.5259	957.765	958.768	959.819		2.4414	945.478	945.949	947.326		1.5259	945.197	945.332	947.574
0.0244	957.131	958.391	957.989		3.0518	957.292	958.659	959.343		4.8828	952.355	951.332	952.519		3.0518	945.928	948.051	948.474
0.0488	957.634	957.604	957.508		6.1035	958.025	959.501	960.34		9.7656	943.828	945.379	946.345		6.1035	946.102	947.118	947.668
0.0977	958.941	959.117	959.476		12.207	956.631	958.85	959.357		19.5313	944.186	946.295	946.629		12.207	945.276	945.941	945.722
0.1953	956.975	957.807	957.763		24.4141	956.863	958.922	959.623		39.0625	943.383	944.878	946.526		24.4141	946.01	946.999	947.402
0.3906	957.747	959.447	959.173		48.8281	958.765	959.818	959.998		78.125	944.6	946.688	946.728		48.8281	947.752	947.036	947.88
0.7813	957.718	957.81	958.132		97.6563	959.504	960.764	961.038		156.25	944.629	946.26	946.865		97.6563	945.643	946.517	946.884
1.5625	957.979	958.387	958.626		195.312	961.349	961.123	961.871		312.5	946.106	946.644	947.659		195.312	945.002	946.469	947.039
3.125	958.43	958.425	958.4		390.625	963.039	963.749	963.526		625	946.942	949.571	950.194		390.625	945.451	946.995	947.537
6.25	958.755	958.837	959.172		781.25	963.338	963.823	963.314		1250	946.129	946.974	948.084		781.25	946.529	947.623	948.102
12.5	959.65	959.592	959.578		1562.5	963.918	963.787	964.273		2500	947.271	947.409	949.423		1562.5	947.64	947.683	948.258
25	962.009	962.23	962.642		3125	963.472	963.518	963.823		5000	948.234	950.846	950.07		3125	948.046	949.184	949.29
50	960.067	961.107	960.558		6250	962.562	963.632	963.019		6250	948.622	951.695	951.18		6250	948.361	949.51	949.517
100	961.737	961.681	961.355		12500	963.7	963.649	963.874		12500	952.307	953.167	953.493		12500	948.552	949.66	949.421
200	961.152	962.052	962.379		25000	962.406	963.512	965.122		25000	953.955	954.648	955.273		25000	948.999	949.698	950.484
400	961.296	962.313	961.65							50000	952.326	959.764	959.69		50000	946.787	947.249	948.596

[truncated: 3 more sheets: Supplementary Fig. 2, Supplementary Fig. 3, Supplementary Fig. 4]
